# Supplementary material for: Influence of Neonatal Sex on Breast Milk Protein and Antioxidant Content in Spanish Women in the First Month of Lactation
Source: Antioxidants (Basel). 2022 Jul 28;11(8):1472. doi: 10.3390/antiox11081472 (PMC9405477; doi:10.3390/antiox11081472)
Supplement: Supplementary file 1 [file antioxidants-11-01472-s001.zip]

Archive with 1 entries (1 files):
- antioxidants-1782709-supplementary.pdf
